# Supplementary material for: Assessment of Pollen Limitation and Pollinators’ Contribution in Soybean (Glycine max)
Source: Plants (Basel). 2025 Sep 24;14(19):2964. doi: 10.3390/plants14192964 (PMC12525767; doi:10.3390/plants14192964)
Supplement: Supplementary file 1 [file plants-14-02964-s001.zip]

Archive with 1 entries (1 files):
- plants-3822885-supplementary.pdf
